# Supplementary material for: Influence of Clinical Factors on miR-3613-3p Expression in Colorectal Cancer
Source: Int J Mol Sci. 2023 Sep 13;24(18):14023. doi: 10.3390/ijms241814023 (PMC10531160; doi:10.3390/ijms241814023)
Supplement: Supplementary file 1 [file ijms-24-14023-s001.zip]

Archive with 1 entries (1 files):
- ijms-2562708-supplementary.pdf
